# Supplementary material for: Zebra finches (Taeniopygia guttata) demonstrate cognitive flexibility in using phonology and sequence of syllables in auditory discrimination
Source: Anim Cogn. 2023 Mar 19;26(4):1161–75. doi: 10.1007/s10071-023-01763-4 (PMC10345033; doi:10.1007/s10071-023-01763-4)
Supplement: Supplementary file 1 — Supplementary file1 (ZIP 688 KB) [file 10071_2023_1763_MOESM1_ESM.zip]

Archive with 10 entries (10 files):
- Jumbled A.wav
- Jumbled B.wav
- Jumbled Reversal A.wav
- Jumbled Reversal B.wav
- Noise vocoded A.wav
- Noise vocoded B.wav
- Spectrum Reversal A.wav
- Spectrum Reversal B.wav
- Training A.wav
- Training B.wav
