# Supplementary material for: Zebra finches (Taeniopygia guttata) demonstrate cognitive flexibility in using phonology and sequence of syllables in auditory discrimination
Source: Anim Cogn. 2023 Mar 19;26(4):1161–75. doi: 10.1007/s10071-023-01763-4 (PMC10345033; doi:10.1007/s10071-023-01763-4)
Supplement: Supplementary file 2 — Supplementary file2 (ZIP 663 KB) [file 10071_2023_1763_MOESM2_ESM.zip]

Archive with 10 entries (10 files):
- FullJumbled A.wav
- FullJumbled Reversal A.wav
- MiddleJubled A.wav
- MiddleJumbled Reversal A.wav
- SpectrumReversal A.wav
- SpectrumReversal B.wav
- Training A.wav
- Training B.wav
- Vocoded A.wav
- Vocoded B.wav
